# Supplementary material for: Establishment of a CRISPR/Cas9-Mediated Efficient Knockout System of Trichoderma hamatum T21 and Pigment Synthesis PKS Gene Knockout
Source: J Fungi (Basel). 2023 May 19;9(5):595. doi: 10.3390/jof9050595 (PMC10219154; doi:10.3390/jof9050595)
Supplement: Supplementary file 1 [file jof-09-00595-s001.zip]

Archive with 1 entries (1 files):
- jof-2378322-supplementary.pdf
